# Supplementary material for: Ritonavir Has Reproductive Toxicity Depending on Disrupting PI3K/PDK1/AKT Signaling Pathway
Source: Toxics. 2024 Jan 15;12(1):73. doi: 10.3390/toxics12010073 (PMC10819985; doi:10.3390/toxics12010073)
Supplement: Supplementary file 1 [file toxics-12-00073-s001.zip]

Archive with 1 entries (1 files):
- toxics-2796831-supplementary.pdf
